# Supplementary material for: Neuromodulation of Limb Proprioceptive Afferents Decreases Apnea of Prematurity and Accompanying Intermittent Hypoxia and Bradycardia
Source: PLoS One. 2016 Jun 15;11(6):e0157349. doi: 10.1371/journal.pone.0157349 (PMC4909267; doi:10.1371/journal.pone.0157349)
Supplement: S1 Software — (ZIP) [file pone.0157349.s004.zip]

Archive with 2 entries (2 files):
- Analysis software/NICU (SpO2, HR).exe
- Analysis software/NICU (SpO2, HR).ini
