# Supplementary material for: Neuromodulation of Limb Proprioceptive Afferents Decreases Apnea of Prematurity and Accompanying Intermittent Hypoxia and Bradycardia
Source: PLoS One. 2016 Jun 15;11(6):e0157349. doi: 10.1371/journal.pone.0157349 (PMC4909267; doi:10.1371/journal.pone.0157349)
Supplement: S1 Software — (ZIP) [file pone.0157349.s004.zip › Analysis software/NICU (SpO2, HR).ini]

[NICU (SpO2, HR)]
server.app.propertiesEnabled=True
server.ole.enabled=True
server.tcp.paranoid=True
server.tcp.serviceName="My Computer/VI Server"
server.vi.callsEnabled=True
server.vi.propertiesEnabled=True
WebServer.TcpAccess="c+*"
WebServer.ViAccess="+*"
DebugServerEnabled=False
DebugServerWaitOnLaunch=False
